# Supplementary material for: Evaluating Rhizobacterial Antagonists for Controlling Cercospora beticola and Promoting Growth in Beta vulgaris
Source: Microorganisms. 2024 Mar 27;12(4):668. doi: 10.3390/microorganisms12040668 (PMC11052011; doi:10.3390/microorganisms12040668)
Supplement: Supplementary file 1 [file microorganisms-12-00668-s001.zip]

Archive with 1 entries (1 files):
- microorganisms-2896619-supplementary.pdf
